# Supplementary material for: Differences in Psychiatric Comorbidities and Gender Distribution among Three Clusters of Personality Disorders: A Nationwide Population-Based Study
Source: J Clin Med. 2021 Jul 26;10(15):3294. doi: 10.3390/jcm10153294 (PMC8347782; doi:10.3390/jcm10153294)
Supplement: Supplementary file 1 [file jcm-10-03294-s001.zip]

Archive with 1 entries (1 files):
- jcm-1274431-supplementary.pdf
